# Supplementary material for: Genetic Ablation of Prorenin Receptor in the Rostral Ventrolateral Medulla Influences Blood Pressure and Hydromineral Balance in Deoxycorticosterone-Salt Hypertension
Source: Function (Oxf). 2023 Aug 7;4(5):zqad043. doi: 10.1093/function/zqad043 (PMC10440998; doi:10.1093/function/zqad043)
Supplement: zqad043_Supplemental_Files [file zqad043_supplemental_files.zip]

Archive with 2 entries (2 files):
- PPR-Manuscript Supplemental-v4-FINAL.docx
- PRR-Manuscript-Suppl Figures_FINAL.pdf
